# Supplementary material for: Estimation of common percentile of rainfall datasets in Thailand using delta-lognormal distributions
Source: PeerJ. 2022 Dec 7;10:e14498. doi: 10.7717/peerj.14498 (PMC9745915; doi:10.7717/peerj.14498)
Supplement: Supplemental Information 1 — Northern Northeastern Central Eastern Southern. [file peerj-10-14498-s001.csv]

Dataset S1. The rainfall data of five regions (mm)
Northern	Northeastern	Central	Eastern	Southern
17.5	1.2	2.0	16.4	0.1
6.1	0.2	9.3	1.3	4.2
1.6	0.0	0.0	29.1	19.7
0.0	25.1	6.0	11.4	0.7
0.2	39.0	3.0	118.3	0.0
3.6	0.8	9.6	7.8	0.3
0.2	0.0	21.4	1	1.5
0.0	6.8	1.2	1.3	0.0
0.8	1.2	35.9	0.3	0.0
0.3	0.6	7.6	12.9	0.0
7.0	7.2	1.8	12.6	0.0
0.8	0.0	4.4	0	65.8
3.3	0.0	31.2	6.7	2.4
18.4	0.8	8.6	4.2	24.6
0.0	62.8	11.7	0.2	12.0
0.0	0.0	1.2		8.4
0.0	4.4	1.4		0.5
1.2	0.0	8.7		8.4
5.6	4.5	2.2		31.3
0.4	0.5	11.3		0.3
0.4	19.6	8.8		1.6
0.3	0.6	0.4		8.1
3.5	27.6			1.0
0.0	0.4			5.5
2.5	0.0			0.0
5.6	0.0			145.2
0.2	0.0			23.2
4.1	0.0			7.6
15.6				33.8
